# Supplementary material for: Coronary Artery Calcium Is Independently Associated with Arterial Stiffness and LDL Cholesterol Burden in Patients with Familial Hypercholesterolemia
Source: J Clin Med. 2025 Feb 13;14(4):1245. doi: 10.3390/jcm14041245 (PMC11856069; doi:10.3390/jcm14041245)
Supplement: Supplementary file 1 [file jcm-14-01245-s001.zip]

Archive with 1 entries (1 files):
- jcm-3452940-supplementary.pdf
